# Supplementary material for: Molecular characterization of the SPL gene family in Populus trichocarpa
Source: BMC Plant Biol. 2014 May 15;14:131. doi: 10.1186/1471-2229-14-131 (PMC4035897; doi:10.1186/1471-2229-14-131)
Supplement: Additional file 1 — Sequence features of PtSPLs in P. trichocarpa. Protein length, intron number, p I and molecular weight of SPLs in P. trichocarpa are shown. [file 1471-2229-14-131-S1.xls]

## Sheet: Sheet1
Additional file 1. Sequence features of PtSPLs in P. trichocarpa
Name	Len (AA)	Intron #	pI	Mw (Da)
PtSPL1	1030	9	8.01	114761
PtSPL2	1044	10	8.25	116115
PtSPL3	738	10	6.76	82984.1
PtSPL4	793	9	6.43	88909.6
PtSPL5	1035	9	7.3	115390
PtSPL6	1004	9	6.13	111261
PtSPL7	1002	9	5.87	110901
PtSPL8	398	2	8.53	43784.6
PtSPL9	1039	9	8.04	115046
PtSPL11	485	3	8.9	53688.6
PtSPL12	510	2	7.25	55865.5
PtSPL13	600	4	8.02	66181
PtSPL14	381	2	8.68	41839.4
PtSPL15	346	3	8.68	38302.6
PtSPL16	144	1	6.53	16188.8
PtSPL17	375	2	8.92	40182.4
PtSPL18	376	2	9.3	41280.8
PtSPL19	435	3	8.68	47925.1
PtSPL20	196	1	9.18	21977.6
PtSPL21	325	2	9.11	36132.9
PtSPL22	313	2	9.23	34232.9
PtSPL23	148	1	7.6	16467
PtSPL24	202	1	9.49	22709.6
PtSPL25	193	1	9.1	21710.2
PtSPL26	328	2	8.85	36449.1
PtSPL27	408	2	6.81	45197.9
PtSPL28	561	2	8.39	61613.6
PtSPL29	472	3	8.58	51720.6
