# Supplementary material for: Molecular characterization of the SPL gene family in Populus trichocarpa
Source: BMC Plant Biol. 2014 May 15;14:131. doi: 10.1186/1471-2229-14-131 (PMC4035897; doi:10.1186/1471-2229-14-131)
Supplement: Additional file 2 — Sequence features of AtSPLs in A. thaliana. Gene IDs, protein length, intron number, pI and molecular weight of SPLs in A. thaliana are shown. [file 1471-2229-14-131-S2.xls]

## Sheet: Sheet1
Additional file 2. Sequence features of AtSPLs in A. thaliana
Name	Gene ID	Intron #	Len (AA)	pI	Mw (Da)
AtSPL1	At2g47070	9	881	5.55	98459.9
AtSPL2	At5g43270	3	419	8.85	46860.4
AtSPL3	At2g33810	1	131	8.23	15304
AtSPL4	At1g53160	1	174	9.69	20120
AtSPL5	At3g15270	1	181	9.82	20991.5
AtSPL6	At1g69170	2	406	7.6	45401.2
AtSPL7	At5g18830	10	801	6.39	89617.4
AtSPL8	At1g02065	2	333	9.01	36827.1
AtSPL9	At2g42200	2	375	8.4	40846.6
AtSPL10	At1g27370	3	396	7.94	44159.1
AtSPL11	At1g27360	3	393	8.35	43864
AtSPL12	At3g60030	9	927	5.85	104142
AtSPL13	At5g50570	2	359	8.03	39108.4
AtSPL14	At1g20980	9	1035	8.71	114814
AtSPL15	At3g57920	2	354	9.11	39672.4
AtSPL16	At1g76580	9	988	8.26	89551.2
