# Supplementary material for: Molecular characterization of the SPL gene family in Populus trichocarpa
Source: BMC Plant Biol. 2014 May 15;14:131. doi: 10.1186/1471-2229-14-131 (PMC4035897; doi:10.1186/1471-2229-14-131)
Supplement: Additional file 4 — Intron distribution on SBP domains of Populus and Arabidopsis. Intron distribution on SBP domains of Populus and Arabidopsis are shown. [file 1471-2229-14-131-S4.xls]

## Sheet: Sheet1
Additional file 4. Intron distribution on SBP domains of Populus and Arabidopsis
Gene	Number of introns	Domain sequence
PtSPL1	1	VCQVEDCRADLSNAKDYHRRHKVCDVHSKASMALVGNVMQRFCQQCS&&&&RFHVLQEFDEGKRSCRRRLAGHNKRRRKTHP
PtSPL2	1	MCQVDNCKEDLSKAKDYHRRHKVCQVHSKATKALVGKQMQRFCQQCS&&&&RFHPLTEFDEGKRSCRRRLAGHNRRRRKTQP
PtSPL3	1	RCQVPSCEADISELKGYHRRHRVCLGCANATAVVLDGETKRYCQQCG&&&&KFHVLSDFDEGKRSCRRKLERHNNRRRRKPA
PtSPL4	1	RCQVPGCETDISELKGYHRRHKVCLRCATATAVVLDEQTKRYCQQCG&&&&KFHVLSDFDEGKRSCRRKLERHNNRRRRKPA
PtSPL5	1	VCQVEDCRADLSNAKDYHRRHKVCNAHSKASKALVGNVMQRFCQQCS&&&&RFHVLQEFDEGKRSCRRRLAGHNKRRRKTHP
PtSPL6	1	VCQVEDCGVDLSNAKDYHRRHKVCEMHSKASKALVGNAMQRFCQQCS&&&&RFHVLQEFDEGKRSCRRRLAGHNKRRRKTNP
PtSPL7	1	VCQVEDCGVDLSNAKDYHRRHKVCEMHSKASKALVGNVMQRFCQQCS&&&&RFHVLQEFDEGKRSCRRRLAGHNKRRRKTNP
PtSPL8	1	RCQVEGCHVALVNAKGYHRRHKVCEMHSKAAKVIVLGLEQRFCQQCS&&&&RFHVVSEFDDAKRSCRRRLAGHNERRRKGSL
PtSPL9	1	MCQVDNCKENLTTAKDYHRRHKVCEVHSKATKALVGKQMQRFCQQCS&&&&RFHPLTEFDEGKRSCRRRLAGHNRRRRKTQP
PtSPL11	1	RCQVEGCNLDLSSAKDYHRKHRVCESHSKCPKVIVAGLERRFCQQCS&&&&RFHGLSEFDEKKKSCRRRLSDHNARRRK-QP
PtSPL12	1	YCQVYGCNKDLSSSKDYHKRHKVCEVHSKTPQVIVDGNEQRFCQQCS&&&&RFHLLVDFDDGKRSCRKRLAGHNERRRKPQL
PtSPL13	1	FCQVYDCNKDLSSSKDYHKRHKVCEVHTKTPQVIVNGNEQRFCQQCS&&&&RFHLLVEFDDGKRSCRKRLAGHNERRRKPQF
PtSPL14	1	MCLVDGCNSDLSTCRDYHRRHKVCELHSKTPQVTVGGQKQRFCQQCS&&&&RFHSLEEFDEGKRSCRKRLDGHNRRRRKPQP
PtSPL15	1	MCLVDGCNSDLSTCRDYHRRHKVCELHSKTPQVTIGGQKQRFCQQCS&&&&RFHSLEEFDEGKRSCRKRLDGHNRRRRKPQP
PtSPL16	1	SCQADNCTSDLADAKRYHRRHKVCEFHAKAPFAPVNGLQQRFCQQCS&&&&RFHDLSEFDDSKRSCRRRLAGHNERRRKSSA
PtSPL17	1	RCQVEGCKVDLSDAKTYYSRHKVCSMHSKSPRVIVAGLVQRFCQQCS&&&&RFHLLPEFDQGKRSCRRRLAGHNERRRKPPS
PtSPL18	1	SCLVDGCTSDLSKCRDYHRRHKVCEFHSKSSQVFIKGQEQRFCQQCS&&&&RFHSLGEFDEGKRSCRKRLDGHNRRRRKPQP
PtSPL19	1	CCQVEGCNLDLSSAKDYHRKHRVCESHSKCQKVIVAGLERRFCQQCS&&&&RFHGLSEFDEKKKSCRRRLSDHNARRRK-QP
PtSPL20	1	SCQVEKCGANLTDAKRYHRRHKVCEVHAKSPAVVVAGLRQRFCQQCS&&&&RFHELVEFDETKRSCRRRLAGHNERRRKSTA
PtSPL21	1	RCQAEGCNADLTHAKHYHRRHKVCEFHSKASTVIAAGLTQRFCQQCS&&&&RFHILSEFDNGKRSCRKRLADHNRRRRKSHQ
PtSPL22	1	SCLVDGCTSDLTKCRDYHRRHKVCELHSKSRQVFIKGQEQRFCQQCS&&&&RFHSLGEFDEGKRSCRKRLDGHNRRRRKSQP
PtSPL23	1	SCQVKNCTTDMTDAKRYHKRHKVCEFHAKASSVLVNGVEQRFCQQCS&&&&RFHDLSEFDDSKRSCRRRLAGHNERRRKSSS
PtSPL24	1	CCQVEKCTANLTDAKQYHRRHKVCGHHAKAQVVLVAGIRQRFCQQCS&&&&RFHELSEFDETKRSCRRRLAGHNERRRKNVV
PtSPL25	1	SCQVEKCGANLTDAKRYHRRHKVCEVHAKSPAVVVAGLRQRFCQQCS&&&&RFHELLEFDETKRSCRRRLAGHNERRRKNTA
PtSPL26	1	RCQAEGCNADLTHAKHYHRRHKVCEFHSKASTVIAAGLTQRFCQQCS&&&&RFHLLSEFDNGKRSCRKRLADHNRRRRKSHQ
PtSPL27	1	RCQVEGCHVALLNAKDYHRRHKVCEMHSKAPKVIVLGLEQRFCQQCS&&&&RFHVVSEFDDAKRSCRRRLAGHNERRRKSSQ
PtSPL28	1	YCQVYDCNKDLSSSKEYHKRHKVCEVHSRTAKVIVNGIEQRFCQQCS&&&&RFHLLAEFDDGKRSCRKRLAGHNERRRKPQV
PtSPL29	1	RCQVEGCNLDLKSAKDYHRRHRICEKHSKSPKVIVAGMERRFCQQCS&&&&RFHELSEFDDKKRSCRRRLSDHNARRRRPQP
AtSPL1	1	VCQVENCEADLSKVKDYHRRHKVCEMHSKATSATVGGILQRFCQQCS&&&&RFHLLQEFDEGKRSCRRRLAGHNKRRRKTNP
AtSPL2	1	HCQVEGCNLDLSSAKDYHRKHRICENHSKFPKVVVSGVERRFCQQCS&&&&RFHCLSEFDEKKRSCRRRLSDHNARRRKPNP
AtSPL3	1	VCQVESCTADMSKAKQYHKRHKVCQFHAKAPHVRISGLHQRFCQQCS&&&&RFHALSEFDEAKRSCRRRLAGHNERRRKSST
AtSPL4	1	LCQVDRCTADMKEAKLYHRRHKVCEVHAKASSVFLSGLNQRFCQQCS&&&&RFHDLQEFDEAKRSCRRRLAGHNERRRKSSG
AtSPL5	1	LCQVDRCTVNLTEAKQYYRRHRVCEVHAKASAATVAGVRQRFCQQCS&&&&RFHELPEFDEAKRSCRRRLAGHNERRRKISG
AtSPL6	1	LCQVYGCSKDLSSSKDYHKRHRVCEAHSKTSVVIVNGLEQRFCQQCS&&&&RFHFLSEFDDGKRSCRRRLAGHNERRRKPAF
AtSPL7	1	RCQVPDCEADISELKGYHKRHRVCLRCATASFVVLDGENKRYCQQCG&&&&KFHLLPDFDEGKRSCRRKLERHNNRRKRKPV
AtSPL8	1	RCQAEGCNADLSHAKHYHRRHKVCEFHSKASTVVAAGLSQRFCQQCS&&&&RFHLLSEFDNGKRSCRKRLADHNRRRRKCHQ
AtSPL9	1	RCQVEGCGMDLTNAKGYYSRHRVCGVHSKTPKVTVAGIEQRFCQQCS&&&&RFHQLPEFDLEKRSCRRRLAGHNERRRKPQP
AtSPL10	1	RCQIDGCELDLSSSKDYHRKHRVCETHSKCPKVVVSGLERRFCQQCS&&&&RFHAVSEFDEKKRSCRKRLSHHNARRRKPQG
AtSPL11	1	RCQIDGCELDLSSAKGYHRKHKVCEKHSKCPKVSVSGLERRFCQQCS&&&&RFHAVSEFDEKKRSCRKRLSHHNARRRKPQG
AtSPL12	1	CCQVDNCGADLSKVKDYHRRHKVCEIHSKATTALVGGIMQRFCQQCS&&&&RFHVLEEFDEGKRSCRRRLAGHNKRRRKANP
AtSPL13	1	ICLVDGCDSDFSNCREYHKRHKVCDVHSKTPVVTINGHKQRFCQQCS&&&&RFHALEEFDEGKRSCRKRLDGHNRRRRKPQP
AtSPL14	1	MCQVDNCTEDLSHAKDYHRRHKVCEVHSKATKALVGKQMQRFCQQCS&&&&RFHLLSEFDEGKRSCRRRLAGHNRRRRKTTQ
AtSPL15	1	RCQVEGCRMDLSNVKAYYSRHKVCCIHSKSSKVIVSGLHQRFCQQCS&&&&RFHQLSEFDLEKRSCRRRLACHNERRRKPQP
AtSPL16	1	KCQVDNCKEDLSIAKDYHRRHKVCEVHSKATKALVGKQMQRFCQQCS&&&&RFHLLSEFDEGKRSCRRRLDGHNRRRRKTQP
&&&& indicates the location of introns
