# Supplementary material for: Molecular characterization of the SPL gene family in Populus trichocarpa
Source: BMC Plant Biol. 2014 May 15;14:131. doi: 10.1186/1471-2229-14-131 (PMC4035897; doi:10.1186/1471-2229-14-131)
Supplement: Additional file 6 — Primers used for qRT-PCR analysis of PtSPL genes. Complete set of primers used for qRT-PCR. [file 1471-2229-14-131-S6.xls]

## Sheet: Sheet1
Additional file 6. Primers used for qRT-PCR analysis of PtSPL genes
Primer name	Sequence (5' to 3')
SPL1-R	5' GCAGCACTTGAAGGTTTGT 3'
SPL1-F	5' CATCTGAAAGGCTGGAACA 3'
SPL2-F	5' GCGTAAATCCTGTGCTAAGTG 3'
SPL2-R	5' GTTCCATAATTCAAATTCTCCC 3'
SPL3-F	5' CAGATGGAGGTTTGGGAGTG 3'
SPL3-R	5' TCTGTCAAGCACCTGCGTAT 3'
SPL4-F	5' AGGATGAACCTCGTAAATGAAAG 3'
SPL4-R	5' TACTGCGAGTTTGCTAACCTTAT 3'
SPL5-F	5' TTGTGGTGCAGCAAGAACATC 3'
SPL5-R	5' TGAAAGGCTGGAACACGTAAA 3'
SPL6-F	5' AATGTTCTCAATGGTGGCAA 3'
SPL6-R	5' TCCGTAGTCTAACAATTCCCA 3'
SPL7-F	5' GAATAGCCAGCAGGTCTCAG 3'
SPL7-R	5' TTCCGTAGTCCAACATTTCC 3'
SPL8-F	5' CTCAGCATTCGGCTTCTTGT 3'
SPL8-R	5' ATGGGCTCCTTCCAATGTAC 3'
SPL9-F	5' TGCTTCAGCGTCCCTATGTT 3'
SPL9-R	5' TCCGAAATCCAAATTCTCCC 3'
SPL11-F	5' TGCCTCAGTCGGTGCTACAC 3'
SPL11-R	5' TCATTCCCGTTTGACGTTCT 3'
SPL12-F	5' TTTTGAATGCGAAGTATGGC 3'
SPL12-R	5' CACCCTCTGAAGATGTGATGAG 3'
SPL13-F	5' TGATGAGAAAGTGATAAATCCAG 3'
SPL13-R	5' CTCTAAAGGCTCATTGACTATTG 3'
SPL14-F	5' GTTTTGGTTTTCAATAACAGGGAT 3'
SPL14-R	5' AGTTAAATGGAAGTGTTTGAGGG 3'
SPL15-F	5' CACAAGTACAAGACTCGGATTGC 3'
SPL15-R	5' GAAAAGGGGACTGAGTTATGTCG 3'
SPL16-F	5' CTGATCTAGGTCTGGGTCAAA 3'
SPL16-R	5' AAGAGTCATAAGCCCTGGAAT 3'
SPL17-F	5' CAGTAGGACCTGTCTTAGCATC 3'
SPL17-R	5' CACGAGAAGGAAAGTGTCTG 3'
SPL18-F	5' GAACAACCCGTGCATACAAAT 3'
SPL18-R	5' GTTGCTCAGTCCTCCAATACTCT 3'
SPL19-F	5' CAAACCGCAAAGGCGTC 3'
SPL19-R	5' TCTGATCTGGGATCGCTTGTA 3'
SPL20-F	5' CGAATGTCTTTGGATTGTTTC 3'
SPL20-R	5' TCGAGATAAAAGGTGAGCTTG 3'
SPL21-F	5' GCAATGCCAACCTCAATGGT 3'
SPL21-R	5' TCCCACGAGAAGGAAAGTGTCT 3'
SPL22-F	5' TTCCATGATTTATCTGAGTTTGA 3'
SPL22-R	5' GAGCCTTCTCCTTGGTTGTC 3'
SPL23-F	5' AATGGAACTCATGGCACTCAG 3'
SPL23-R	5' GTCGCATTTTCTTGGATTGTT 3'
SPL24-F	5' GGGGTTGGTACTCAACTGAAA 3'
SPL24-R	5' CCTTGGGATGGGATGCTC 3'
SPL25-F	5' TTGATGACAGCAAAAGGAGCT 3'
SPL25-R	5' TCTCCTTGATATTCAGCCGAG 3'
SPL26-F	5' TGTCCCCTCCTCGAATGT 3'
SPL26-R	5' CAGTGAGCTTGACGATGTAGAA 3'
SPL27-F	5' TTGGATCGTTCAACTTGCTGTAT 3'
SPL27-R	5' ATTGCTCCAAGTGCATTGATTAT 3'
SPL28-F	5' GACTTGCTTCAACTGTCGTCACA 3'
SPL28-R	5' AGCTGAAAGGATCATTTCCTGTT 3'
SPL29-F	5' TGGATTTACATGACAATGGAAAC 3'
SPL29-R	5' TGAATTGATTGGAATAAAAGCAG 3'
